# Supplementary material for: Associations between Chronic Pain and Attention-Deficit Hyperactivity Disorder (ADHD) in Youth: A Scoping Review
Source: Children (Basel). 2023 Jan 11;10(1):142. doi: 10.3390/children10010142 (PMC9857366; doi:10.3390/children10010142)
Supplement: Supplementary file 1 [file children-10-00142-s001.zip]

Archive with 1 entries (1 files):
- children-2108403-supplementary.pdf
